# Supplementary material for: Latent and active tuberculosis development in patients with rheumatoid arthritis receiving biologic disease-modifying antirheumatic drugs: A single-center prospective study
Source: PLoS One. 2024 Jan 11;19(1):e0295048. doi: 10.1371/journal.pone.0295048 (PMC10783715; doi:10.1371/journal.pone.0295048)
Supplement: S1 File — (XLSX) [file pone.0295048.s001.xlsx]

## Sheet: Sheet1
ord	w	h	bmi	Residence_area	cus	hyp	ost	dia	hep	dig	hea	lun	educate	follow_month	1stIGRA	2ndIGRA	3rdIGRA	4thIGRA	total_IGRA	reIGRA+	regimen	Xquang	CLVT	NSPQ	AFB_number	onset_month	pain_noj	imflam_noj	VAS	CRP	DAS28	RF	bDMARDs	exposure	scLTB	afIGRA	TB
1	155	50	20.8117	Grade 1	0	0	1	0	0	0	0	0	edu	14					0	2	1	2	1	1	1	7	7	3	7	5.6	4.91	positive	N1	Y	Y	0	0
2	150	48	21.3333	Grade 1	1	1	0	1	0	0	0	0	edu	10					0	0		0	0	0	0	6	6	3	7	2.3	4.45	positive	N1	N	N	0	0
3	154	51	21.5045	Grade 1	1	0	1	0	0	0	0	0	edu	14					0	2	2	2	1	1	1	48	3	1	6	1.2	3.54	positive	N1	N	Y	0	0
4	165	58	21.3039	Grade 1	0	1	0	0	0	0	0	0	edu	12					0	2	1	1	1	1	1	120	8	4	5	7.3	5.21	positive	N1	N	Y	0	0
5	150	49	21.7778	Grade 2	0	0	1	0	1	0	0	0	edu	5					0	2	1	1	0	0	0	100	6	2	6	4.1	4.57	negative	N1	N	Y	0	0
6	160	59	23.0469	Grade 1	1	0	0	0	0	0	0	1	edu	5					0	2	3	1	0	0	0	8	5	0	5	0.3	3.08	positive	N1	N	Y	0	0
7	148	45	20.5442	Grade 1	0	0	1	0	0	1	0	0	edu	38	35				0	1	1	4	2	2	2	36	28	5	7	10.3	6.94	positive	N1	N	Y	0	0
8	156	50	20.5457	Grade 1	0	1	0	0	0	0	0	0	edu	5					0	0		0	0	0	0	72	8	2	5	3.9	4.79	positive	N3	N	N	0	0
9	165	60	22.0386	Grade 2	0	0	1	0	0	0	0	0	edu	15	13				1	0		1	0	0	0	12	4	1	5	2.8	4.02	negative	N1	N	N	0	0
10	170	65	22.4913	Grade 3	0	0	0	0	0	1	0	0	edu	25	14				1	0		2	0	0	1	24	9	2	6	4.6	4.96	negative	N3	N	N	0	0
11	154	47	19.8178	Grade 2	1	0	1	0	0	0	0	0	edu	8					0	0		1	0	0	0	24	8	2	7	3.6	4.76	positive	N1	N	N	0	0
12	155	48	19.9792	Grade 1	0	1	0	0	0	0	0	0	edu	2					0	2	1	0	0	0	0	2	6	3	6	3.8	4.64	positive	N1	N	Y	0	0
13	149	46	20.7198	Grade 3	0	0	0	1	0	0	0	0	edu	38	13	14			2	0		4	1	1	2	80	5	1	6	1.8	4	negative	N1	N	N	0	0
14	151	50	21.9289	Grade 1	0	0	1	0	0	0	0	0	edu	27	12	15			2	0		2	0	0	0	36	6	1	7	4.2	4.46	negative	N3	N	N	0	0
15	159	55	21.7555	Grade 1	0	1	0	0	0	0	0	0	edu	6					0	0		0	0	0	0	48	15	3	8	7.5	5.78	positive	N1	N	N	0	0
16	154	49	20.6612	Grade 1	1	0	0	1	0	0	1	0	edu	36	15	12			2	0		5	1	1	1	5	10	1	7	4.1	4.89	negative	N1	N	N	0	0
17	157	48	19.4734	Grade 3	0	0	1	0	0	0	0	1	edu	12	12				0	0		1	0	0	0	36	4	2	6	2.3	4.08	negative	N1	N	N	0	0
18	145	50	23.7812	Grade 1	0	0	0	0	0	1	0	0	edu	1					0	2	1	0	0	0	0	48	6	2	7	0.4	3.73	positive	N1	N	Y	0	0
19	148	49	22.3703	Grade 1	0	1	0	0	1	0	0	0	edu	35	14	18			2	0		4	1	1	1	9	11	8	8	11.2	5.94	negative	N1	N	N	0	0
20	149	45	20.2694	Grade 1	0	0	0	1	0	0	0	0	edu	33	11	16			0	0		4	1	1	1	24	4	1	6	2.6	4	positive	N1	N	N	0	0
21	165	60	22.0386	Grade 1	0	0	1	0	0	0	0	0	edu	3					0	0		0	0	0	0	12	5	0	4	0.3	3.08	negative	N1	N	N	0	0
22	150	47	20.8889	Grade 2	0	1	0	0	0	1	0	0	edu	20	15				1	0		2	0	0	0	8	7	2	6	4.5	4.73	positive	N1	N	N	0	0
23	152	50	21.6413	Grade 1	0	0	1	0	0	0	0	0	edu	39	16	13			2	0		4	1	1	1	24	3	1	6	0.4	3.16	negative	N1	N	N	0	0
24	153	49	20.9321	Grade 3	1	1	0	0	0	0	1	0	edu	44	17	12	13		3	0		5	1	1	1	58	8	3	7	8.1	5.17	negative	N1	N	N	0	0
25	149	48	21.6206	Grade 2	0	0	0	1	0	0	0	0	edu	2					0	2	1	1	0	0	0	36	6	2	6	1.7	4.24	positive	N1	N	Y	0	0
26	150	46	20.4444	Grade 3	0	0	1	0	0	0	0	0	edu	36	12	15			2	0		4	0	0	0	3	18	6	7	9.4	6.32	positive	N1	N	N	0	0
27	151	51	22.3674	Grade 1	0	0	0	1	0	0	0	0	edu	44	14	13	17		3	0		4	0	0	0	4	3	0	3	0.2	2.65	positive	N1	N	N	0	0
28	153	50	21.3593	Grade 2	1	1	0	0	0	0	0	0	edu	27	15	12			0	0		3	0	0	0	48	14	5	6	2	5.35	positive	N1	N	N	0	0
29	149	49	22.0711	Grade 1	0	0	1	0	0	0	0	0	edu	7					0	0		0	0	0	0	2	3	1	5	0.4	3.16	positive	N1	N	N	0	0
30	158	54	21.6311	Grade 2	0	0	0	0	0	1	0	0	edu	35	10	16			2	0		3	0	0	0	36	12	5	6	4.9	5.52	positive	N3	N	N	0	0
31	150	50	22.2222	Grade 2	0	0	0	0	0	1	0	0	edu	14	14				1	0		1	0	0	0	48	2	2	5	0.57	3.21	negative	N3	N	N	0	0
32	165	62	22.7732	Grade 1	0	1	0	0	0	0	1	0	edu	39	12	15	12		3	0		4	1	1	1	12	4	1	5	1.2	3.71	positive	N1	N	N	0	0
33	151	47	20.6131	Grade 2	0	0	1	0	0	0	0	0	edu	24	16				1	0		3	0	0	0	60	12	1	6	2.1	4.82	negative	N1	N	N	0	0
34	161	60	23.1473	Grade 3	0	0	0	1	0	0	0	0	edu	37	15	16			2	0		3	1	1	1	6	10	0	4	0.43	3.76	positive	N1	N	N	0	0
35	160	52	20.3125	Grade 2	0	0	0	1	0	0	0	0	edu	10					0	0		1	0	0	0	36	13	1	6	1.19	4.69	positive	N1	N	N	0	0
36	155	51	21.2279	Grade 1	0	0	1	0	0	0	0	0	edu	3					0	2	1	1	0	0	0	60	6	1	5	1.46	4.05	positive	N1	N	Y	0	0
37	151	47	20.6131	Grade 2	1	0	0	0	0	1	0	0	edu	34	13	16			2	0		3	1	1	1	15	10	2	5	10.1	5.37	positive	N1	N	N	0	0
38	147	48	22.213	Grade 1	0	1	0	0	0	0	0	0	edu	31	12	15			2	0		2	0	0	0	12	4	1	5	1.3	3.74	positive	N1	N	N	0	0
39	151	49	21.4903	Grade 1	1	0	0	0	1	0	0	0	edu	6					0	0		0	0	0	0	24	8	1	6	2.1	4.42	positive	N1	N	N	0	0
40	153	46	19.6506	Grade 1	0	0	1	0	0	0	0	1	edu	38	25				1	1		4	2	2	2	8	5	0	4	0.2	2.96	positive	N1	N	Y	0	0
41	151	47	20.6131	Grade 1	0	0	0	1	0	0	0	0	non_edu	10	10				1	0		1	1	1	1	84	6	1	6	3.2	4.35	positive	N1	Y	N	1	0
42	145	45	21.4031	Grade 1	1	0	0	0	0	1	0	0	edu	44	13	14	16		3	0		3	1	1	2	36	6	0	4	1.1	3.64	positive	N1	N	N	0	0
43	163	59	22.2063	Grade 1	0	0	1	0	0	0	0	0	edu	47	15	18			2	0		4	2	2	3	4	10	1	6	3.8	4.86	positive	N1	Y	N	1	0
44	152	48	20.7756	Grade 2	0	0	0	0	0	0	1	0	edu	9					0	0		0	0	0	0	12	5	2	6	4.1	4.44	positive	N1	N	N	0	0
45	154	49	20.6612	Grade 1	0	1	1	0	0	0	0	0	edu	29	17				1	0		2	0	0	0	12	16	4	7	10.2	6.07	positive	N1	N	N	0	0
46	156	51	20.9566	Grade 2	1	0	0	0	0	0	0	0	edu	30	25				1	1	1	3	2	2	2	25	1	1	6	10.6	3.92	positive	N1	N	Y	0	0
47	149	48	21.6206	Grade 1	0	0	1	0	0	0	0	0	edu	38	14	15			2	0		3	1	1	2	24	10	2	7	5.6	5.13	positive	N1	N	N	0	0
48	165	60	22.0386	Grade 2	0	0	0	0	0	1	0	0	edu	19	16				1	0		2	0	0	0	36	10	4	7	10	5.54	positive	N3	N	N	0	0
49	152	54	23.3726	Grade 2	0	0	1	0	0	0	0	0	edu	26	18				1	0		2	0	0	0	96	8	2	7	2	4.53	positive	N1	N	N	0	0
50	157	55	22.3133	Grade 1	0	0	0	0	0	0	0	0	edu	22	15				1	0		2	0	0	0	24	8	2	5	0.2	3.76	positive	N1	N	N	0	0
51	155	50	20.8117	Grade 1	0	0	1	0	0	0	0	0	edu	40	14	16			2	0		4	1	1	2	120	6	1	5	1.5	4.06	positive	N1	N	N	0	0
52	151	52	22.806	Grade 1	0	0	0	1	0	0	0	0	edu	36	12	17			2	0		3	1	1	1	120	10	1	4	0.1	3.68	positive	N1	N	N	0	0
53	150	53	23.5556	Grade 2	1	1	0	0	0	0	0	0	edu	38	16	14			2	0		3	0	0	1	24	12	3	6	6.4	5.47	negative	N1	N	N	0	0
54	154	51	21.5045	Grade 1	0	0	1	0	0	0	0	0	edu	21	15				1	0		2	0	0	0	24	7	1	6	0.5	3.8	positive	N2	N	N	0	0
55	155	53	22.0604	Grade 2	0	0	1	0	0	0	1	0	edu	25	16				1	0		2	0	0	0	72	6	2	5	1.5	4.19	positive	N1	N	N	0	0
56	149	47	21.1702	Grade 3	1	1	0	0	0	0	0	0	edu	40	14	18			2	0		3	1	1	1	240	8	1	6	6.3	4.85	positive	N1	N	N	0	0
57	166	60	21.7738	Grade 3	0	0	0	1	0	0	0	0	non_edu	45	13	16	15		3	0		5	1	1	2	10	2	2	6	2.5	3.75	negative	N1	N	N	0	0
58	151	55	24.1217	Grade 1	0	0	0	1	0	0	0	0	edu	18	15				1	0		2	0	0	0	120	8	1	6	1.7	4.34	positive	N1	N	N	0	0
59	152	51	22.0741	Grade 1	0	0	1	0	0	0	0	0	edu	37	16	18			2	0		3	1	1	1	4	13	2	7	7.2	5.51	positive	N1	N	N	0	0
60	153	52	22.2137	Grade 2	1	0	0	0	0	0	0	0	edu	25	18				1	0		3	0	0	0	84	11	2	6	1.3	4.66	positive	N1	N	N	0	0
61	158	51	20.4294	Grade 1	0	0	0	1	0	0	0	0	edu	38	30				1	1	1	4	2	2	2	12	6	2	6	9.8	4.91	positive	N1	N	Y	0	0
62	150	49	21.7778	Grade 2	0	1	0	0	1	0	0	0	edu	10					0	0		1	0	0	0	36	2	2	6	1.8	3.62	positive	N3	N	N	0	0
63	159	54	21.3599	Grade 3	0	0	1	0	0	0	0	0	edu	18	15				1	0		2	0	0	0	12	1	1	5	0.2	2.51	positive	N1	N	N	0	0
64	154	51	21.5045	Grade 1	0	0	0	0	0	1	0	0	edu	29	12	16			2	0		3	0	0	0	12	10	8	7	1.5	5.07	positive	N1	N	N	0	0
65	158	52	20.83	Grade 1	1	0	1	0	0	0	0	0	edu	40	13	14	13		3	0		4	1	1	2	24	6	2	4	1.1	4.08	negative	N1	N	N	0	0
66	159	58	22.9421	Grade 1	0	0	0	0	0	0	1	0	edu	34	16	15			2	0		3	1	1	1	12	12	3	7	9	5.6	negative	N1	N	N	0	0
67	148	46	21.0007	Grade 3	0	0	1	0	0	0	0	0	edu	24	17				1	0		3	0	0	0	132	10	2	6	4.7	5.07	positive	N4	N	N	0	0
68	169	55	19.257	Grade 2	0	0	0	0	0	0	0	1	edu	8					0	0		1	0	0	0	3	12	2	6	6.2	5.36	positive	N2	N	N	0	0
69	158	56	22.4323	Grade 1	1	1	0	0	0	0	0	0	edu	40	14	13	12		3	0		4	1	1	2	240	8	2	6	3.1	4.7	positive	N1	N	N	0	0
70	164	61	22.68	Grade 1	0	0	0	0	0	1	0	0	edu	18	15				0	0		2	0	0	0	2	2	2	5	1.9	3.64	negative	N1	N	N	0	0
71	155	51	21.2279	Grade 1	0	0	1	0	0	0	0	0	edu	35	14	16			2	0		4	1	1	1	4	8	3	5	3.8	4.88	positive	N2	N	N	0	0
72	156	54	22.1893	Grade 2	1	0	0	0	0	0	0	0	edu	19	15				1	0		2	0	0	0	24	11	1	6	4.5	5.02	positive	N1	N	N	0	0
73	152	49	21.2084	Grade 1	0	0	0	0	0	0	0	0	edu	30	12	15			2	0		3	0	0	0	240	12	1	6	2.4	4.87	negative	N2	N	N	0	0
74	149	47	21.1702	Grade 1	0	0	0	1	0	0	0	0	edu	32	13	15			2	0		3	0	0	0	120	6	3	6	6	4.82	positive	N1	N	N	0	0
75	151	53	23.2446	Grade 1	1	0	0	0	0	0	0	0	edu	36	13	14			2	0		4	0	0	0	360	14	1	4	1.2	4.78	positive	N2	N	N	0	0
76	162	60	22.8624	Grade 1	0	0	1	0	0	0	0	0	edu	40	37				1	1	1	4	3	3	4	1	6	4	7	5.3	4.85	positive	N1	N	Y	0	0
77	165	62	22.7732	Grade 3	1	0	0	0	0	0	1	0	non_edu	14					0	0		1	0	0	0	16	4	1	5	1.4	3.76	positive	N1	N	N	0	0
78	154	60	25.2994	Grade 2	1	0	0	0	0	0	0	0	edu	20	15				1	0		2	0	0	0	240	10	1	4	0.3	3.95	positive	N1	N	N	0	0
79	160	52	20.3125	Grade 2	0	0	0	0	0	0	0	0	edu	29	12	14			2	0		3	0	0	0	36	8	0	4	0.8	3.76	positive	N1	N	N	0	0
80	149	49	22.0711	Grade 1	0	0	1	0	0	0	0	0	edu	36	13	12			2	0		4	1	1	1	36	10	10	7	7.4	5.78	positive	N1	N	N	0	0
81	154	58	24.4561	Grade 1	1	1	0	0	0	0	0	0	edu	38	14	14			2	0		4	1	1	1	72	14	4	6	7.6	5.79	positive	N1	N	N	0	0
82	156	51	20.9566	Grade 2	0	0	0	0	0	0	0	0	edu	8					0	2	1	1	1	1	1	360	4	1	6	3.1	4.06	negative	N1	N	Y	0	0
83	157	52	21.0962	Grade 2	1	0	0	0	0	0	0	0	edu	30	13	15			2	0		3	0	0	0	108	4	4	5	3.8	4.45	positive	N1	N	N	0	0
84	154	49	20.6612	Grade 2	0	0	0	1	0	0	0	0	edu	18					0	2	1	2	1	1	1	96	8	2	6	4.1	4.81	positive	N1	N	Y	0	0
85	153	48	20.5049	Grade 3	0	1	1	0	0	0	0	0	edu	30	12	14			2	0		3	0	0	0	2	14	1	7	2.9	5.11	positive	N2	N	N	0	0
86	155	50	20.8117	Grade 3	1	0	0	0	0	0	0	0	edu	36	14	15			2	0		4	0	0	0	24	8	2	5	4.1	4.81	positive	N1	N	N	0	0
87	160	51	19.9219	Grade 1	1	0	0	0	0	0	0	0	edu	36	34				1	1	1	5	3	3	3	72	4	1	6	5.6	4.29	positive	N1	N	Y	0	0
88	153	50	21.3593	Grade 2	1	0	0	0	0	0	0	0	edu	17					0	2	1	2	1	1	1	240	6	2	6	5.6	4.7	positive	N1	N	Y	0	0
89	156	49	20.1348	Grade 2	0	0	1	0	0	0	0	0	edu	25	16				1	0		3	0	0	0	120	10	3	7	13.6	5.58	positive	N1	N	N	0	0
90	168	60	21.2585	Grade 1	0	0	0	1	0	0	0	0	non_edu	20					0	0	1	3	2	2	3	2	8	2	6	2.9	4.67	positive	N3	Y	Y	0	1	tháng thứ 12
91	156	51	20.9566	Grade 3	1	1	0	0	0	0	0	0	non_edu	30	11	16			2	0		3	0	0	0	10	6	1	5	0.8	3.84	positive	N1	N	N	0	0
92	149	48	21.6206	Grade 3	1	0	0	0	0	0	0	0	non_edu	34	13	12			2	0		3	0	0	0	48	6	1	5	0.7	3.79	positive	N1	N	N	0	0
93	152	52	22.5069	Grade 2	0	0	0	0	0	0	0	1	edu	13					0	0		1	0	0	0	24	12	8	7	15.4	6.14	positive	N2	N	N	0	0
94	148	50	22.8269	Grade 1	0	0	0	0	1	0	0	0	edu	32	14	13			2	0		3	0	0	0	48	6	1	5	0.5	3.68	positive	N1	N	N	0	0
95	150	53	23.5556	Grade 1	1	0	0	0	0	0	0	0	edu	30	12	16			2	0		3	0	0	0	60	8	1	4	3.1	4.57	negative	N1	N	N	0	0
96	154	55	23.1911	Grade 1	0	0	1	0	0	0	0	0	edu	34	29				1	1	1	4	2	2	2	240	6	0	4	2.2	3.9	negative	N1	N	Y	0	0
97	150	56	24.8889	Grade 1	0	0	0	0	0	0	0	0	non_edu	29	16				1	2		3	2	2	3	144	4	1	5	3.8	4.14	positive	N1	Y	N	1	1
98	153	58	24.7768	Grade 1	0	0	1	0	0	0	0	0	edu	34	13	12			2	0		3	1	1	1	120	10	2	7	4.3	5.03	positive	N1	N	N	0	0
99	150	48	21.3333	Grade 1	0	0	0	0	1	0	0	0	edu	19	15				1	0		2	0	0	0	360	6	2	6	9	4.88	positive	N1	N	N	0	0
100	148	47	21.4573	Grade 3	1	1	0	0	0	0	0	0	non_edu	9					0	0		1	0	0	0	24	8	2	6	5.8	4.94	positive	N1	N	N	0	0
101	164	60	22.3081	Grade 2	0	0	1	0	0	0	0	0	edu	10					0	2	1	1	1	1	1	60	10	4	6	12.5	5.63	positive	N1	N	Y	0	0
102	153	50	21.3593	Grade 1	1	0	0	0	0	0	0	0	edu	33	14	15			2	0		3	0	0	0	48	4	0	4	0.7	3.21	positive	N1	N	N	0	0
103	151	52	22.806	Grade 1	0	1	0	0	0	0	0	0	edu	30	13	13			2	0		3	0	0	0	150	6	1	5	0.7	3.79	positive	N1	N	N	0	0
104	154	50	21.0828	Grade 2	0	1	0	0	0	0	0	0	edu	32	12	15			2	0		3	0	0	0	60	8	1	6	3.5	4.62	negative	N1	N	N	0	0
105	148	50	22.8269	Grade 2	1	0	0	0	0	0	0	0	edu	10					0	0		1	0	0	0	120	12	2	6	4.1	5.2	positive	N1	N	N	0	0
106	155	56	23.3091	Grade 2	0	0	1	0	0	0	0	0	edu	18	15				1	0		2	0	0	0	72	5	1	5	1.7	3.98	positive	N1	N	N	0	0
107	150	49	21.7778	Grade 1	1	0	0	0	0	0	0	0	edu	16					0	2	1	2	1	1	1	240	6	1	5	0.2	3.4	positive	N1	N	Y	0	0
108	148	51	23.2834	Grade 1	0	1	0	0	0	0	0	0	edu	20	14				1	0		2	0	0	0	360	3	3	5	3.8	4.2	positive	N1	N	N	0	0
109	160	52	20.3125	Grade 1	1	0	0	0	0	0	0	0	edu	33	13	12			2	0		3	1	1	1	36	8	2	6	2.7	4.65	positive	N1	N	N	0	0
110	152	49	21.2084	Grade 1	1	0	0	0	0	0	0	0	edu	19					0	2	1	2	1	1	1	2	14	6	7	5.8	5.82	positive	N1	N	Y	0	0
111	156	49	20.1348	Grade 1	0	1	0	0	0	0	0	0	edu	33	13	12			2	0		3	1	1	1	8	8	2	6	1.7	4.47	positive	N4	N	N	0	0
112	153	52	22.2137	Grade 1	0	0	1	0	0	0	0	0	edu	33	14	12			2	0		3	1	1	1	144	6	2	5	0.1	3.37	positive	N1	N	N	0	0
113	157	51	20.6905	Grade 1	0	0	0	1	0	0	0	0	edu	32	12	14			2	0		3	1	1	1	120	8	1	5	2.3	4.46	positive	N1	N	N	0	0
114	149	48	21.6206	Grade 3	1	0	0	0	0	0	0	0	edu	20	16				2	0		2	0	0	0	132	10	4	6	4.4	5.22	positive	N4	N	N	0	0
115	155	51	21.2279	Grade 1	0	1	0	0	0	0	0	0	edu	32	14	17			2	0		3	0	0	0	24	10	5	6	6.1	5.42	positive	N3	N	N	0	0
116	158	53	21.2306	Grade 2	0	0	1	0	0	0	0	0	edu	9					0	0		1	0	0	0	7	6	1	5	2.1	4.19	positive	N4	N	N	0	0
117	167	60	21.5139	Grade 2	1	0	0	0	0	0	0	0	non_edu	30	14	12			2	0	1	3	2	2	2	120	4	1	4	3.3	4.09	positive	N4	N	N	1	0
118	151	48	21.0517	Grade 1	0	0	1	0	0	0	0	0	edu	32	17	13			2	0		3	1	1	1	300	10	0	5	0.2	3.53	positive	N4	N	N	0	0
119	150	49	21.7778	Grade 2	0	1	0	0	0	0	0	0	edu	20	15				1	0		2	0	0	0	6	10	4	6	2.1	4.94	positive	N2	N	N	0	0
120	164	61	22.68	Grade 1	1	0	0	0	0	0	0	0	edu	27	26				1	1	1	3	2	2	2	12	12	6	7	17.9	6.03	positive	N4	N	Y	0	0
121	154	53	22.3478	Grade 1	0	0	1	0	0	0	0	0	edu	27	12	14			2	0		3	0	0	0	12	10	2	6	0.8	4.4	positive	N2	N	N	0	0
122	155	50	20.8117	Grade 1	1	0	0	0	0	0	0	0	edu	11					0	0		1	0	0	0	36	12	4	6	1.1	4.88	positive	N4	N	N	0	0
123	156	54	22.1893	Grade 2	0	0	0	0	1	0	0	0	edu	27	12	14			2	0		3	0	0	0	24	12	6	7	9.5	5.85	positive	N1	N	N	0	0
124	149	48	21.6206	Grade 3	0	0	0	1	0	0	0	0	edu	18	13				1	0		2	0	0	0	24	7	5	6	9.3	5.27	positive	N1	N	N	0	0
125	151	56	24.5603	Grade 1	1	1	0	0	0	0	0	0	edu	24	15				1	0		2	0	0	0	84	8	2	5	4.6	4.85	positive	N1	N	N	0	0
126	152	49	21.2084	Grade 2	0	0	0	0	0	0	0	0	edu	23					0	2	1	3	1	1	1	36	10	1	5	1.1	4.39	positive	N2	N	Y	0	0
127	148	45	20.5442	Grade 1	0	0	0	1	0	0	0	0	edu	18	13				1	0		2	0	0	0	108	6	1	5	1.3	4.01	positive	N1	N	N	0	0
128	152	47	20.3428	Grade 1	1	1	0	0	0	0	0	0	edu	21	15				1	0		2	0	0	0	8	4	2	6	1.6	3.94	positive	N1	N	N	0	0
129	157	51	20.6905	Grade 1	0	0	0	0	0	0	0	1	edu	21					0	2	1	3	1	1	1	48	12	6	7	6.1	5.67	negative	N1	N	Y	0	0
130	164	59	21.9363	Grade 2	0	0	1	0	0	0	0	0	edu	14					0	0		1	0	0	0	24	12	2	5	1.2	4.74	positive	N1	N	N	0	0
131	156	51	20.9566	Grade 2	0	0	0	0	0	0	0	0	edu	21	12				1	0		2	0	0	0	60	8	0	4	0.3	3.44	positive	N1	N	N	0	0
132	149	47	21.1702	Grade 1	0	1	0	0	0	0	0	0	edu	21	14				1	0		2	0	0	0	12	12	5	6	10.1	5.8	positive	N1	N	N	0	0
133	152	53	22.9398	Grade 3	0	0	0	1	0	0	0	0	edu	20	13				1	0		2	0	0	0	48	12	6	7	0.5	4.75	positive	N1	N	N	0	0
134	154	50	21.0828	Grade 1	1	0	0	0	0	0	0	0	edu	19					0	2	1	2	1	1	1	7	15	10	6	3.3	5.91	positive	N1	N	Y	0	0
135	152	50	21.6413	Grade 3	0	0	0	0	1	0	0	0	non_edu	18	13				1	0		2	0	0	0	3	4	1	5	0.2	3.13	positive	N1	N	N	0	0
136	156	49	20.1348	Grade 2	0	1	0	0	0	0	0	0	edu	27	16				1	0		3	0	0	0	180	4	2	5	2	4.02	positive	N2	N	N	0	0
137	151	48	21.0517	Grade 3	0	0	0	0	0	0	0	0	edu	28	12	14			2	0		3	0	0	0	12	8	4	5	1.5	4.61	positive	N4	N	N	0	0
138	154	48	20.2395	Grade 1	1	0	0	0	0	0	0	0	edu	25	13				1	0		3	0	0	0	120	12	6	7	4.8	5.58	positive	N2	N	N	0	0
139	155	50	20.8117	Grade 1	0	1	0	0	0	0	0	0	edu	25	12	12			2	0		3	0	0	0	13	10	4	6	3.4	5.12	negative	N2	N	N	0	0
140	149	48	21.6206	Grade 1	0	0	0	0	0	0	0	0	edu	20	10				1	0		2	2	2	2	240	16	10	7	6.2	6.23	positive	N1	Y	N	1	0
141	150	50	22.2222	Grade 1	0	1	0	0	0	0	0	0	edu	16	12				1	0		2	0	0	0	120	14	8	6	5.8	5.94	positive	N1	N	N	0	0
142	153	56	23.9224	Grade 1	1	1	0	0	0	0	0	0	edu	15	13				1	0		1	0	0	0	60	8	5	6	8.2	5.33	positive	N1	N	N	0	0
143	154	51	21.5045	Grade 1	0	0	0	1	0	0	0	0	edu	15	15				1	0		1	0	0	0	36	23	20	5	0.8	6.35	positive	N1	N	N	0	0
144	155	56	23.3091	Grade 1	0	0	1	0	0	0	0	0	edu	15	12				1	0		1	0	0	0	48	26	9	7	6.2	6.86	positive	N1	N	N	0	0
145	151	49	21.4903	Grade 2	0	0	0	1	0	0	0	0	edu	12					0	2	1	2	0	0	0	144	10	8	6	1.7	5.11	positive	N1	N	Y	0	0
146	149	48	21.6206	Grade 2	0	0	1	0	0	0	0	0	edu	12					0	0		1	0	0	0	120	4	1	5	0.1	2.96	positive	N4	N	N	0	0
147	150	52	23.1111	Grade 1	0	0	0	1	0	0	0	0	edu	12					0	0		1	0	0	0	48	18	12	7	9.7	6.65	positive	N1	N	N	0	0
148	149	48	21.6206	Grade 3	0	0	0	0	0	0	0	0	non_edu	30	18				1	0		3	2	2	2	132	10	4	6	4.4	5.22	positive	N4	Y	N	1	0
149	153	51	21.7865	Grade 1	0	1	0	0	0	0	0	0	edu	24	21				1	1	1	3	0	0	0	24	8	3	6	3.2	4.81	positive	N1	N	Y	0	0
150	151	54	23.6832	Grade 1	1	0	0	0	0	0	0	0	edu	10					0	0		1	0	0	0	5	16	14	7	5.9	6.39	positive	N4	N	N	0	0
151	148	49	22.3703	Grade 1	0	0	0	1	0	0	0	0	edu	9					0	0		1	0	0	0	480	6	0	5	0.6	3.43	positive	N4	N	N	0	0
152	156	50	20.5457	Grade 1	0	0	1	0	0	0	0	0	edu	13	12				1	0		1	0	0	0	36	12	6	6	8.3	5.79	positive	N4	N	N	0	0
153	152	54	23.3726	Grade 1	0	1	0	0	0	0	0	0	edu	8					0	2	1	1	1	1	1	84	4	4	5	0.1	3.27	positive	N1	N	Y	0	0
154	149	48	21.6206	Grade 3	0	0	1	0	0	0	0	0	non_edu	8					0	0		1	0	0	0	60	6	1	5	0.3	3.52	positive	N3	N	N	0	0
155	148	49	22.3703	Grade 3	1	0	0	0	0	0	0	0	edu	7					0	2	1	1	1	1	1	360	8	2	5	0.4	3.97	positive	N1	N	Y	0	0
156	152	51	22.0741	Grade 2	0	0	0	1	0	0	0	0	edu	31	28				1	1	1	4	2	2	2	180	8	4	4	1	4.46	positive	N2	N	Y	0	0
157	149	47	21.1702	Grade 2	1	0	0	0	0	0	0	0	edu	18	14				1	0		2	0	0	0	5	14	6	6	6.3	5.86	positive	N1	N	N	0	0
158	151	50	21.9289	Grade 1	0	0	0	0	0	0	0	0	edu	38	14	16			2	0		4	0	0	0	60	10	2	6	3.1	4.91	positive	N1	N	N	0	0
159	152	49	21.2084	Grade 2	0	0	1	0	0	0	0	0	edu	40	36				1	1	2	5	3	3	3	48	8	2	5	2.2	4.57	positive	N1	N	Y	0	0
160	151	52	22.806	Grade 3	1	0	0	0	0	0	0	0	non_edu	40	8				1	2		4	3	3	3	120	12	6	6	6.4	5.69	positive	N1	N	N	1	0
161	155	56	23.3091	Grade 1	0	1	0	0	0	0	0	0	edu	63	16	15	14		3	2		6	2	2	2	24	12	5	6	3.8	5.42	positive	N1	N	N	1	0
162	156	50	20.5457	Grade 1	0	0	0	0	0	0	0	0	edu	45	13	17	14		3	0		5	0	0	0	24	15	8	7	4.2	5.9	positive	N1	N	N	0	0
163	170	62	21.4533	Grade 1	0	1	0	0	0	0	0	0	edu	39	30				1	1	1	6	2	2	2	8	16	6	6	3.8	5.82	positive	N1	N	Y	0	0
164	151	49	21.4903	Grade 3	1	0	0	0	0	0	0	0	non_edu	18					0	2		3	2	2	2	36	6	2	5	1.5	4.19	positive	N1	Y	N	1	0
165	169	59	20.6575	Grade 3	0	0	1	0	0	0	0	0	edu	2					0	0		0	0	0	0	120	5	5	4	4.1	4.7	positive	N1	N	N	0	0
166	168	63	22.3214	Grade 3	0	0	0	1	0	0	0	0	edu	3					0	0		0	0	0	0	48	10	6	6	5.8	5.47	positive	N1	N	N	0	0
167	150	49	21.7778	Grade 3	0	0	0	1	0	0	0	0	edu	2					0	2	1	1	0	0	0	120	14	8	7	6.9	6.01	positive	N1	N	Y	0	0
168	151	48	21.0517	Grade 1	1	0	0	0	0	0	0	0	edu	3					0	0		0	0	0	0	12	8	3	6	2.4	4.7	positive	N4	N	N	0	0
169	154	49	20.6612	Grade 1	0	1	0	0	0	0	0	0	edu	2					0	0		0	0	0	0	120	6	2	5	1.2	4.11	positive	N1	N	N	0	0
170	151	50	21.9289	Grade 3	0	0	1	0	0	0	0	0	non_edu	2					0	0		0	0	0	0	36	12	4	5	3.6	5.33	positive	N1	N	N	0	0
171	154	48	20.2395	Grade 1	0	0	1	0	0	0	0	0	edu	2					0	0		0	0	0	0	24	8	2	6	2.3	4.59	positive	N1	N	N	0	0
172	156	52	21.3675	Grade 1	0	1	0	0	0	0	0	0	edu	2					0	0		0	0	0	0	36	10	1	5	3.1	4.78	positive	N1	N	N	0	0
173	153	50	21.3593	Grade 1	1	0	0	0	0	0	0	0	edu	2					0	2	1	1	0	0	0	12	4	2	4	0.9	3.73	positive	N1	N	Y	0	0
174	156	51	20.9566	Grade 2	0	0	0	1	0	0	0	0	non_edu	18	13				1	2		2	2	2	2	120	8	2	5	4.1	4.81	positive	N1	Y	N	1	0
175	151	49	21.4903	Grade 3	0	0	0	0	0	0	0	0	non_edu	2					0	0		0	0	0	0	36	6	1	5	0.8	3.84	positive	N1	N	N	0	0
176	149	47	21.1702	Grade 1	0	1	0	0	0	0	0	0	edu	2					0	0		0	0	0	0	48	12	8	6	4.9	5.7	positive	N1	N	N	0	0
177	148	49	22.3703	Grade 1	1	0	0	0	0	0	0	0	edu	3					0	0		0	0	0	0	180	1	1	5	2.3	3.33	positive	N2	N	N	0	0
178	167	62	22.231	Grade 1	0	0	0	1	0	0	0	0	edu	4					0	0		0	0	0	0	72	6	2	5	3.2	4.48	positive	N4	N	N	0	0
179	150	49	21.7778	Grade 1	0	0	1	0	0	0	0	0	edu	1					0	0		0	0	0	0	2	14	10	7	2.2	5.15	positive	N1	N	N	0	0
180	162	51	19.433	Grade 2	0	1	0	0	0	0	0	0	non_edu	2					0	0		1	1	1	1	72	8	6	5	7.94	5.38	positive	N4	Y	N	0	1	lao apces mông
